# Supplementary material for: The Effect of Capping Agents on Gold Nanostar Stability, Functionalization, and Colorimetric Biosensing Capability
Source: Nanomaterials (Basel). 2022 Jul 19;12(14):2470. doi: 10.3390/nano12142470 (PMC9319646; doi:10.3390/nano12142470)
Supplement: Supplementary file 1 [file nanomaterials-12-02470-s001.zip]

Archive with 1 entries (1 files):
- nanomaterials-1795964-supplementary.pdf
